# Supplementary material for: Security issues of the gold industry chain based on smart blockchain in the context of the Internet of Things
Source: Sci Rep. 2024 Feb 1;14:2728. doi: 10.1038/s41598-024-52274-2 (PMC10834524; doi:10.1038/s41598-024-52274-2)
Supplement: Supplementary file 1 — Supplementary Information. [file 41598_2024_52274_MOESM1_ESM.zip]

Archive with 4 entries (3 files):
- data packet/
- data packet/Blockchain+System Dynamics.txt
- data packet/data.xlsx
- data packet/Model running environment and code running process.doc
