# Supplementary material for: Security issues of the gold industry chain based on smart blockchain in the context of the Internet of Things
Source: Sci Rep. 2024 Feb 1;14:2728. doi: 10.1038/s41598-024-52274-2 (PMC10834524; doi:10.1038/s41598-024-52274-2)
Supplement: Supplementary file 1 — Supplementary Information. [file 41598_2024_52274_MOESM1_ESM.zip › data packet/Blockchain+System Dynamics.txt]

// Define a struct for the gold chain  
struct GoldChain {  
    Blockchain blockchain;  
    SecureDatabase sd;  
    // Other struct members...  
};  
  
// Initialize the gold chain  
function initGoldChain(chainId) {  
    // Initialize the blockchain  
    blockchain = initializeBlockchain(chainId);  
  
    // Initialize the secure database  
    sd = initializeSecureDatabase();  
  
    // Initialize the struct members of the gold chain...  
  
    return chain;  
}  
  
// Add gold asset information to the blockchain  
function addGoldAsset(assetInfo) {  
    // Wrap the gold asset information into a block  
    block = createBlock(assetInfo);  
  
    // Add the block to the blockchain  
    blockchain.addBlock(block);  
}  
  
// Store gold asset information in the secure database  
function storeGoldAssetInSD(assetInfo) {  
    // Encrypt the gold asset information and store it in the secure database  
    encryptedInfo = encryptAssetInfo(assetInfo);  
    sd.storeData(encryptedInfo);  
}  
  
// Retrieve gold asset information from the secure database  
function getGoldAssetFromSD(assetId) {  
    // Retrieve the encrypted gold asset information from the secure database  
    encryptedInfo = sd.retrieveData(assetId);  
  
    // Decrypt the encrypted information to get the gold asset information  
    assetInfo = decryptAssetInfo(encryptedInfo);  
  
    return assetInfo;  
}  
  
// Check if gold asset information exists in both blockchain and secure database  
function checkGoldAssetExistence(assetId) {  
    // Check if the block for the gold asset information exists in the blockchain  
    blockExists = blockchain.checkBlockExists(assetId);  
  
    // Check if the encrypted information for the gold asset exists in the secure database  
    dataExists = sd.checkDataExists(assetId);  
  
    // Check if the gold asset information exists in both blockchain and secure database  
    if (blockExists && dataExists) {  
        return true;  
    } else {  
        return false;  
    }  
}
