# Supplementary material for: Security issues of the gold industry chain based on smart blockchain in the context of the Internet of Things
Source: Sci Rep. 2024 Feb 1;14:2728. doi: 10.1038/s41598-024-52274-2 (PMC10834524; doi:10.1038/s41598-024-52274-2)
Supplement: Supplementary file 1 — Supplementary Information. [file 41598_2024_52274_MOESM1_ESM.zip › data packet/data.xlsx]

## Sheet: Sheet1
figure9						figure10
2011	0.18467	0.2299	0.05653	0.43342		2011	0.13149	0.15952	0.23523	0.09224
2012	0.19598	0.26759	0.05653	0.39196		2012	0.18206	0.20727	0.25495	0.1288
2013	0.24121	0.30528	0.09045	0.44472		2013	0.23264	0.25225	0.29429	0.15973
2014	0.30905	0.34296	0.11683	0.50503		2014	0.28323	0.28053	0.32828	0.23304
2015	0.40327	0.50503	0.1696	0.59925		2015	0.37335	0.39306	0.42399	0.31756
2016	0.47864	0.61809	0.35804	0.50126		2016	0.45223	0.48881	0.45525	0.41608
2017	0.47111	0.59925	0.42965	0.41457		2017	0.44705	0.47517	0.41919	0.42489
2018	0.46734	0.62563	0.42965	0.3505		2018	0.42782	0.46716	0.40279	0.41969
2019	0.63317	0.5804	0.9309	0.38442		2019	0.60202	0.58532	0.53492	0.67802
2020	0.66332	0.64824	0.94975	0.40704		2020	0.62209	0.63338	0.56336	0.70646
2021	0.6407	0.55025	0.95729	0.44472		2021	0.61408	0.59452	0.56661	0.68723
figure11A				figure11B				figure11C
Mean value	392636	378038		Mean value	16657.3	15097.1		Mean value	11828.5	9933.54
Kurtosis	4421.01	1549.14		Kurtosis	345.426	124.435		Kurtosis	599.292	503.343
Skewness	0	1608.72		Skewness	98.6053	96.5553		Skewness	551.317	550.924
Minimum value	197420	182727		Minimum value	6644.28	6310.74		Minimum value	3157.29	1829.73
Maximum	757983	632443		Maximum	34050.4	32377.6		Maximum	23959.1	25760.5
figure12A							figure12B
Data acailability	3.01441	4.00292	4.50283	3.49112	3.03757		Data storage efficiency	90.6405	85.3482	99.071	88.7773	81.6231
Data confidentiality	3.49697	3.49692	4.52031	3.00853	2.55508		Data transmission enniciency	87.897	88.5819	100	89.3668	85.9351
Data integrity	3.03769	3.53771	4.01432	4.03762	3.03764		Transaction efficiency	95.542	96.815	99.2671	83.583	79.6605
Supply chain security	3.53173	3.53173	5.02025	3.05522	2.04346
Transaction security	3.54931	3.02594	4.90967	3.0494	2.52597
figure12C
Feedback effect	3.46821	3.95954	4.88439	3.20809	2.80347
Immunity	2.94798	3.49711	4.45087	3.49711	3.00578
System availability	0.95376	0.92486	0.98266	0.95376	0.86705
System average response time (s)	0.98266	0.46243	0.14451	1.99422	1.44509
--	--	--	--	--	--
